# Supplementary material for: Glycyrrhiza uralensis Polysaccharide Modulates Characteristic Bacteria and Metabolites, Improving the Immune Function of Healthy Mice
Source: Nutrients. 2025 Jan 9;17(2):225. doi: 10.3390/nu17020225 (PMC11767424; doi:10.3390/nu17020225)
Supplement: Supplementary file 1 [file nutrients-17-00225-s001.zip]

Archive with 1 entries (1 files):
- nutrients-3376523-supplementary.pdf
